# Supplementary material for: Orthodontic Treatment in Idiopathic Root Resorption: A Narrative Review and a Clinical Case Report
Source: J Clin Med. 2026 May 25;15(11):4074. doi: 10.3390/jcm15114074 (PMC13257550; doi:10.3390/jcm15114074)
Supplement: Supplementary file 1 [file jcm-15-04074-s001.zip]

Archive with 1 entries (1 files):
- jcm-4250761-supplementary.pdf
